# Supplementary material for: Transcriptional Insights into Key Genes and Pathways Underlying Muscovy Duck Subcutaneous Fat Deposition at Different Developmental Stages
Source: Animals (Basel). 2021 Jul 15;11(7):2099. doi: 10.3390/ani11072099 (PMC8300375; doi:10.3390/ani11072099)
Supplement: Supplementary file 1 [file animals-11-02099-s001.zip]

Archive with 6 entries (4 files):
- animals-1293150-supplementary/
- animals-1293150-supplementary/additiional file/
- animals-1293150-supplementary/additiional file/Tablel S1 DEG 35 vs 12.xlsx
- animals-1293150-supplementary/additiional file/Tablel S2 DEG 66W 35W.xlsx
- animals-1293150-supplementary/additiional file/Tablel S3 GO1.xlsx
- animals-1293150-supplementary/additiional file/Tablel S4 GO2.xlsx
