# Supplementary material for: Transcriptional Insights into Key Genes and Pathways Underlying Muscovy Duck Subcutaneous Fat Deposition at Different Developmental Stages
Source: Animals (Basel). 2021 Jul 15;11(7):2099. doi: 10.3390/ani11072099 (PMC8300375; doi:10.3390/ani11072099)
Supplement: Supplementary file 1 [file animals-11-02099-s001.zip › animals-1293150-supplementary/additiional file/Tablel S1 DEG 35 vs 12.xlsx]

## Sheet: Sheet1
ID	gene name	FC	PValue	trend
ENSAPLG00000000885	LOC106018699	inf	0.0428136	Up
ENSAPLG00000008221		inf	0.0455465	Up
ENSAPLG00000002290	LOC101792470	9513.21	0.0172358	Up
ENSAPLG00000002304	LOC101792847	8494.73	0.0147825	Up
ENSAPLG00000002045	LOC106016676	6964.89	0.0195747	Up
ENSAPLG00000001772	LOC101792267	5712.72	0.0216916	Up
ENSAPLG00000000683	LOC101804574	4908.05	0.0208524	Up
ENSAPLG00000000989	LOC101804760	4657.11	0.0212539	Up
ENSAPLG00000001759		4538.97	0.0214479	Up
ENSAPLG00000011515	LOC101803460	2387.22	0.0258564	Up
ENSAPLG00000002264	LOC101798269	1972.86	0.0290538	Up
ENSAPLG00000002013	LOC101792677	1795.53	0.0282876	Up
ENSAPLG00000002267		1730.59	0.0392843	Up
ENSAPLG00000001993	LOC101792485	1711.26	0.0292958	Up
ENSAPLG00000001775		1701.36	0.0335381	Up
ENSAPLG00000001806		1691.03	0.0397328	Up
ENSAPLG00000000933	LOC101801499	1493.68	0.0309461	Up
ENSAPLG00000001278	LOC101795455	1468.24	0.0311059	Up
ENSAPLG00000000685	LOC101805342	1457.74	0.034022	Up
ENSAPLG00000011297	NELL2	16.9303	2.41e-05	Up
ENSAPLG00000016126	MLKL	15.3508	0.00150372	Up
ENSAPLG00000011216	HYDIN	14.5903	0.0311187	Up
ENSAPLG00000015372	ASTN1	10.1645	0.0370693	Up
ENSAPLG00000014203	LOC101790028	8.53655	0.0107835	Up
ENSAPLG00000008893	KIAA1211	7.73851	0.0422283	Up
ENSAPLG00000007105		5.83962	0.0210058	Up
ENSAPLG00000009148	GDF1	5.24705	0.0230416	Up
ENSAPLG00000002247	LCN15	4.72381	0.0124225	Up
ENSAPLG00000003150	PLS1	4.59698	0.044487	Up
ENSAPLG00000006255	CD38	4.54534	0.0447399	Up
ENSAPLG00000014483	FGF12	4.01982	0.0190388	Up
ENSAPLG00000008253		3.76304	0.0372377	Up
ENSAPLG00000011180	TLE3	3.58411	0.00506944	Up
ENSAPLG00000011133	FDFT1	3.51682	0.000625799	Up
ENSAPLG00000009305	LOC101796960	3.41336	0.0374886	Up
ENSAPLG00000014241	HSD17B7	3.39223	0.0372642	Up
ENSAPLG00000007014	PNLDC1	3.36248	0.0154199	Up
ENSAPLG00000009460	HSPB8	3.32497	0.00321339	Up
ENSAPLG00000003208	HSPA5	2.86561	0.00118178	Up
ENSAPLG00000006455	VIL1	2.85925	0.0222311	Up
ENSAPLG00000013720	SLC39A10	2.82974	0.00216223	Up
ENSAPLG00000001467	DNAJA4	2.57149	0.0120585	Up
ENSAPLG00000009676	DNAH17	2.45828	0.0208131	Up
ENSAPLG00000011706	UPP1	2.45613	0.0496662	Up
ENSAPLG00000001031	HSPA2	2.45068	0.0270322	Up
ENSAPLG00000008077	HES4	2.43972	0.0147539	Up
ENSAPLG00000004461	MSMO1	2.4035	0.00912611	Up
ENSAPLG00000003295	CBX4	2.34379	0.0317653	Up
ENSAPLG00000013471	HSP90AA1	2.31664	0.00856237	Up
ENSAPLG00000003145	SREBF2	2.30707	0.036108	Up
ENSAPLG00000014670	ATP13A2	2.306	0.0324449	Up
ENSAPLG00000003162	SFRP2	2.26026	0.0258302	Up
ENSAPLG00000004061	JMJD6	2.24082	0.018457	Up
ENSAPLG00000004336	MICAL1	2.24003	0.0205053	Up
ENSAPLG00000000997	LOC101795178	2.22372	0.0360647	Up
ENSAPLG00000010482	LRFN5	2.20502	0.0422975	Up
ENSAPLG00000012198	FKBP4	2.15839	0.0167576	Up
ENSAPLG00000008176	HSPA4L	2.14978	0.0167354	Up
ENSAPLG00000013771	CDKN1A	2.12271	0.0309934	Up
ENSAPLG00000012151		2.09303	0.0486641	Up
ENSAPLG00000004803		2.08767	0.027009	Up
ENSAPLG00000012976	MTMR4	2.05958	0.035394	Up
ENSAPLG00000000583	SLC16A1	2.05297	0.0291123	Up
ENSAPLG00000001221	SLC5A3	2.05267	0.0441483	Up
ENSAPLG00000008294	UGT8	2.02384	0.0475175	Up
ENSAPLG00000002018	EGR1	2.02091	0.0310938	Up
ENSAPLG00000015395	EPB41L4A	2.00803	0.0449817	Up
ENSAPLG00000008747	IVNS1ABP	1.96342	0.0376888	Up
ENSAPLG00000002687	HSPA4	1.89957	0.0463345	Up
ENSAPLG00000010729	ACADM	0.529463	0.0487978	Down
ENSAPLG00000016081	ACOX1	0.521115	0.0404618	Down
ENSAPLG00000003711	TANGO2	0.513104	0.0401094	Down
ENSAPLG00000009381	CTSC	0.512301	0.0375694	Down
ENSAPLG00000014642	CDON	0.500427	0.0490937	Down
ENSAPLG00000012106	LRRC17	0.496239	0.0484436	Down
ENSAPLG00000011871	SPATA13	0.495805	0.032496	Down
ENSAPLG00000010847	ACSL1	0.493055	0.0342266	Down
ENSAPLG00000004945	LY86	0.492999	0.0380467	Down
ENSAPLG00000004625	SERPIND1	0.492647	0.0302084	Down
ENSAPLG00000012062	TES	0.489034	0.0386411	Down
ENSAPLG00000015091	DDX58	0.474088	0.0444663	Down
ENSAPLG00000007602	PDE7B	0.472648	0.0267768	Down
ENSAPLG00000004801		0.470359	0.0380032	Down
ENSAPLG00000002489	CRYL1	0.467678	0.0343856	Down
ENSAPLG00000015224	ACACB	0.463255	0.0310272	Down
ENSAPLG00000016361	DNASE2B	0.462472	0.03773	Down
ENSAPLG00000006300	DLGAP5	0.460936	0.0336368	Down
ENSAPLG00000015726	PFKFB4	0.458794	0.0214122	Down
ENSAPLG00000011184	ANGPTL4	0.458778	0.0270668	Down
ENSAPLG00000013801	SIK2	0.457008	0.0230631	Down
ENSAPLG00000010974	MTHFD1	0.456552	0.042427	Down
ENSAPLG00000003946	PDE8A	0.453136	0.0149681	Down
ENSAPLG00000013073	PRKCQ	0.44984	0.0306724	Down
ENSAPLG00000016232	ANTXR1	0.446073	0.033637	Down
ENSAPLG00000006651	LCAT	0.432437	0.0163699	Down
ENSAPLG00000004270	LZTS3	0.428877	0.0157145	Down
ENSAPLG00000008992	FITM2	0.427404	0.0133288	Down
ENSAPLG00000011221	REPS2	0.426681	0.0134075	Down
ENSAPLG00000012899	ADTRP	0.426411	0.0454486	Down
ENSAPLG00000008693	TNFSF13B	0.426062	0.0279428	Down
ENSAPLG00000008708	AOX1	0.42338	0.0314928	Down
ENSAPLG00000011289		0.421877	0.0200137	Down
ENSAPLG00000001832		0.418565	0.0151688	Down
ENSAPLG00000005224	GSTK1	0.416397	0.00755657	Down
ENSAPLG00000013737	NT5DC3	0.401327	0.0459337	Down
ENSAPLG00000008399	CYP2R1	0.390158	0.029847	Down
ENSAPLG00000007120	DDX60	0.388294	0.0241032	Down
ENSAPLG00000005186	ASPN	0.382824	0.0029429	Down
ENSAPLG00000012862	PECR	0.382103	0.00617501	Down
ENSAPLG00000002904	RNF213	0.379429	0.0491962	Down
ENSAPLG00000011853	ARHGAP28	0.37643	0.0123794	Down
ENSAPLG00000005557	WDHD1	0.358947	0.0199216	Down
ENSAPLG00000009629	RBP7	0.35894	0.00136497	Down
ENSAPLG00000012646	GFRA3	0.358448	0.0292692	Down
ENSAPLG00000013228		0.351258	0.00809778	Down
ENSAPLG00000012263		0.348134	0.0196156	Down
ENSAPLG00000011843	STAB2	0.347163	0.0309956	Down
ENSAPLG00000010356	TRANK1	0.340219	0.0374305	Down
ENSAPLG00000000667	UBB	0.316626	0.0255704	Down
ENSAPLG00000013110	LRRN2	0.313981	0.00909516	Down
ENSAPLG00000004666	COBL	0.307277	0.00125251	Down
ENSAPLG00000015678	PDK4	0.29719	0.028792	Down
ENSAPLG00000011037	ADAM12	0.286881	0.0120321	Down
ENSAPLG00000007356	TRH	0.274409	0.0135011	Down
ENSAPLG00000010781	SYN3	0.268122	0.0357079	Down
ENSAPLG00000010234	ABHD6	0.262623	0.000190095	Down
ENSAPLG00000006845	C18orf21	0.239644	0.00551589	Down
ENSAPLG00000003929	NRXN1	0.22004	0.0280503	Down
ENSAPLG00000004584	ANGPTL5	0.214095	0.00950719	Down
ENSAPLG00000005382	EPSTI1	0.200014	0.0138544	Down
ENSAPLG00000003248	TMPRSS7	0.194136	0.00193949	Down
ENSAPLG00000002372		0.160124	0.00879183	Down
ENSAPLG00000015976	MX1	0.159519	0.0397042	Down
ENSAPLG00000007141		0.159334	0.00120444	Down
ENSAPLG00000001610	LOC101797569	0.154677	0.031756	Down
ENSAPLG00000015676	LOC101796596	0.112064	0.0488512	Down
ENSAPLG00000008630		0.0941745	0.00010665	Down
ENSAPLG00000002914	PCK1	0.032983	0.0280549	Down
