# Supplementary material for: Transcriptional Insights into Key Genes and Pathways Underlying Muscovy Duck Subcutaneous Fat Deposition at Different Developmental Stages
Source: Animals (Basel). 2021 Jul 15;11(7):2099. doi: 10.3390/ani11072099 (PMC8300375; doi:10.3390/ani11072099)
Supplement: Supplementary file 1 [file animals-11-02099-s001.zip › animals-1293150-supplementary/additiional file/Tablel S2 DEG 66W 35W.xlsx]

## Sheet: Sheet1
gene_id	gene name	FC	PValue	trend
ENSAPLG00000014661	ACSL5	0.201022	0.0219865	Down
ENSAPLG00000008618	ACTN2	0.0340767	0.0212787	Down
ENSAPLG00000006249	AHSG	0.00056115	0.0294238	Down
ENSAPLG00000010999	ALB	0.000272534	0.0155709	Down
ENSAPLG00000015516	AMBP	0.000376205	0.02538	Down
ENSAPLG00000009598	AMPD1	0.163175	0.032252	Down
ENSAPLG00000001634	ANGPTL3	0.00101707	0.0499097	Down
ENSAPLG00000011670	APOB	0.000258969	0.0149646	Down
ENSAPLG00000002895	APOBEC2	0	0.016893	Down
ENSAPLG00000010266	APOH	0.0023993	0.0455875	Down
ENSAPLG00000015372	ASTN1	0.0529264	0.0163192	Down
ENSAPLG00000009590	ATP12A	0.0509164	0.0143698	Down
ENSAPLG00000012990	BEST3	0.162573	0.0419554	Down
ENSAPLG00000002552	CACNA1S	0.162804	0.0232403	Down
ENSAPLG00000011267	CASQ2	0.0482193	0.00978692	Down
ENSAPLG00000009681	CAVIN4	0.0229267	0.0233399	Down
ENSAPLG00000013771	CDKN1A	0.432404	0.0398755	Down
ENSAPLG00000006717	CKMT2	0.0947939	0.032528	Down
ENSAPLG00000001849	CLDN2	0.0299415	0.0291049	Down
ENSAPLG00000002595	CPB2	0	0.0447883	Down
ENSAPLG00000008062	CYP7A1	0	0.0298842	Down
ENSAPLG00000001467	DNAJA4	0.386865	0.0150386	Down
ENSAPLG00000011878	DRD4	0.0889088	0.0178374	Down
ENSAPLG00000014181	FBP2	0.0192386	0.00605103	Down
ENSAPLG00000006369	FETUB	0.0010665	0.0410908	Down
ENSAPLG00000004506	FGA	5.73198e-05	0.0080422	Down
ENSAPLG00000004339	FGB	0.000119436	0.0118146	Down
ENSAPLG00000004564	FGG	0.00192691	0.0485144	Down
ENSAPLG00000012198	FKBP4	0.416046	0.0203945	Down
ENSAPLG00000015898	FTCD	0	0.0286822	Down
ENSAPLG00000011070	GC	0.00048414	0.0242968	Down
ENSAPLG00000004760	GNA14	3.90406	0.0281468	Up
ENSAPLG00000008077	HES4	0.324454	0.00935643	Down
ENSAPLG00000005747	HPD	0	0.0238942	Down
ENSAPLG00000013471	HSP90AA1	0.399786	0.0150059	Down
ENSAPLG00000014678	HSP90B1	0.374343	0.00908001	Down
ENSAPLG00000001031	HSPA2	0.315173	0.00258446	Down
ENSAPLG00000002687	HSPA4	0.462725	0.0434574	Down
ENSAPLG00000003208	HSPA5	0.251751	0.000343201	Down
ENSAPLG00000009460	HSPB8	0.266729	0.00468775	Down
ENSAPLG00000004256	ITIH3	0.0024661	0.0497952	Down
ENSAPLG00000006927	KLHL41	0.0533321	0.0163958	Down
ENSAPLG00000014462	LDB3	0.0211455	0.0346092	Down
ENSAPLG00000007648	MB	0	0.0140888	Down
ENSAPLG00000004461	MSMO1	0.431909	0.0335691	Down
ENSAPLG00000004615	MYL1	0.0418085	0.0146591	Down
ENSAPLG00000010452	MYLK2	0.024096	0.0127708	Down
ENSAPLG00000005673	MYOD1	0.0389759	0.00703598	Down
ENSAPLG00000013857	MYOM2	0.145254	0.0110354	Down
ENSAPLG00000006178	MYOZ1	0.0122392	0.00307009	Down
ENSAPLG00000006923	NET1	2.14668	0.0496456	Up
ENSAPLG00000013492	NRAP	0.0634844	0.00713581	Down
ENSAPLG00000002458	NSMF	0.210307	0.0378456	Down
ENSAPLG00000002984	OBSCN	0.12357	0.0104914	Down
ENSAPLG00000012925	PAMR1	3.43941	0.0330503	Up
ENSAPLG00000007014	PNLDC1	0.306812	0.0342704	Down
ENSAPLG00000015498	RBP4	0.000538397	0.0276215	Down
ENSAPLG00000008390	RPL3L	0.0485602	0.0416913	Down
ENSAPLG00000011886	SERPINA10	0.00100645	0.0405136	Down
ENSAPLG00000014348	SERPINH1	0.435348	0.0275702	Down
ENSAPLG00000009083	SLC13A3	0	0.04127	Down
ENSAPLG00000001221	SLC5A3	0.394365	0.0244331	Down
ENSAPLG00000016026	SLC6A12	0	0.046007	Down
ENSAPLG00000014858	SPP2	0	0.0263698	Down
ENSAPLG00000003157	SYT12	4.63215	0.0412699	Up
ENSAPLG00000013354	TAT	0.00203163	0.0420248	Down
ENSAPLG00000015203	TCN2	5.00319	0.0292165	Up
ENSAPLG00000009122	TM4SF4	0	0.0405655	Down
ENSAPLG00000014055	TMEFF2	0.428657	0.041172	Down
ENSAPLG00000005556	TNIP2	3.25641	0.0200605	Up
ENSAPLG00000008432	TNNC1	0.0402013	0.0339148	Down
ENSAPLG00000010578	TNNC2	0.0450819	0.010716	Down
ENSAPLG00000011264	TNNI2	0.0335399	0.00754973	Down
ENSAPLG00000011980	TNNT3	0.0269926	0.00584132	Down
ENSAPLG00000013370	TTN	0.0213476	0.00499855	Down
ENSAPLG00000008874	TTR	0.000389224	0.018253	Down
ENSAPLG00000007713	UNC45B	0.0124151	0.00597305	Down
ENSAPLG00000006455	VIL1	0.1768	0.00185152	Down
ENSAPLG00000001082		0.000359058	0.0204954	Down
ENSAPLG00000001519		0	0.0265619	Down
ENSAPLG00000001674		0.0131965	0.0153968	Down
ENSAPLG00000002372		6.03598	0.0330508	Up
ENSAPLG00000002389		0	0.0425407	Down
ENSAPLG00000003077		0.000427011	0.0222966	Down
ENSAPLG00000003957		0.000575995	0.0347242	Down
ENSAPLG00000004070		0.00265847	0.040242	Down
ENSAPLG00000004146		0.057047	0.0448974	Down
ENSAPLG00000004518		0	0.0413597	Down
ENSAPLG00000004628		0.0261581	0.0420684	Down
ENSAPLG00000004861		0.257284	0.00719219	Down
ENSAPLG00000005348		0	0.0487756	Down
ENSAPLG00000005402		0.000935842	0.0337183	Down
ENSAPLG00000005648		0	0.02812	Down
ENSAPLG00000007105		0.00790965	5.96877e-06	Down
ENSAPLG00000007227		0.119088	0.0394712	Down
ENSAPLG00000007514		0.000480662	0.0278379	Down
ENSAPLG00000007849		4.52962	0.0085408	Up
ENSAPLG00000008306		0.0863656	0.0288813	Down
ENSAPLG00000008491		0.00961183	0.00272915	Down
ENSAPLG00000008972		0.00238813	0.0443846	Down
ENSAPLG00000010096		0.000177228	0.0161208	Down
ENSAPLG00000010099		0.000943704	0.0308188	Down
ENSAPLG00000010630		0.00101679	0.0331605	Down
ENSAPLG00000010806		0.0540101	0.00936513	Down
ENSAPLG00000011508		0	0.0319337	Down
ENSAPLG00000011516		0	0.0232903	Down
ENSAPLG00000011553		0	0.00308781	Down
ENSAPLG00000011931		0	0.0337871	Down
ENSAPLG00000011970		0.0156934	0.00197853	Down
ENSAPLG00000012139		0	0.0213576	Down
ENSAPLG00000012397		0	0.022635	Down
ENSAPLG00000012450		0.0495829	0.00975946	Down
ENSAPLG00000013328		Inf	0.00267571	Up
ENSAPLG00000013538		0.250534	0.0209425	Down
ENSAPLG00000013659		0.00480923	0.00111918	Down
ENSAPLG00000013716		0.000289506	0.0224272	Down
ENSAPLG00000014336		0	0.0336488	Down
ENSAPLG00000014385		0.0292338	0.00966918	Down
ENSAPLG00000014432		0.0720937	0.0426975	Down
ENSAPLG00000014443		0	0.0394619	Down
ENSAPLG00000015201		0	0.00166904	Down
ENSAPLG00000015220		0	0.00549481	Down
ENSAPLG00000015255		0.0163969	0.00271215	Down
ENSAPLG00000015616		0.000706334	0.0354994	Down
ENSAPLG00000015676		0.00620919	0.0480111	Down
ENSAPLG00000015764		4.41254	0.0200193	Up
ENSAPLG00000015835		0.0347574	0.0191456	Down
ENSAPLG00000015917		0.0733414	0.0164607	Down
ENSAPLG00000016418		0.000354967	0.0282666	Down
