# Supplementary material for: Transcriptional Insights into Key Genes and Pathways Underlying Muscovy Duck Subcutaneous Fat Deposition at Different Developmental Stages
Source: Animals (Basel). 2021 Jul 15;11(7):2099. doi: 10.3390/ani11072099 (PMC8300375; doi:10.3390/ani11072099)
Supplement: Supplementary file 1 [file animals-11-02099-s001.zip › animals-1293150-supplementary/additiional file/Tablel S3 GO1.xlsx]

## Sheet: 显著
Category	Term	Count	%	PValue	Genes	List Total	Pop Hits	Pop Total	Fold Enrichment	Bonferroni	Benjamini	FDR
GOTERM_BP	GO:0009409~response to cold	3	3	0.00345974	ENSAPLG00000010729, ENSAPLG00000013471, ENSAPLG00000001031	59	12	7753	32.8517	0.709824	0.709824	4.64273
GOTERM_BP	GO:0030890~positive regulation of B cell proliferation	3	3	0.00617081	ENSAPLG00000013720, ENSAPLG00000008693, ENSAPLG00000013771	59	16	7753	24.6388	0.890278	0.668757	8.14028
GOTERM_BP	GO:0045040~protein import into mitochondrial outer membrane	2	2	0.0222783	ENSAPLG00000002687, ENSAPLG00000013471	59	3	7753	87.6045	0.999679	0.931512	26.5854
GOTERM_BP	GO:0090084~negative regulation of inclusion body assembly	2	2	0.0222783	ENSAPLG00000001031, ENSAPLG00000001467	59	3	7753	87.6045	0.999679	0.931512	26.5854
GOTERM_BP	GO:0051131~chaperone-mediated protein complex assembly	2	2	0.0440686	ENSAPLG00000002687, ENSAPLG00000013471	59	6	7753	43.8023	1	0.982091	46.1095
GOTERM_BP	GO:0042026~protein refolding	2	2	0.0440686	ENSAPLG00000001031, ENSAPLG00000001467	59	6	7753	43.8023	1	0.982091	46.1095
GOTERM_CC	GO:0005882~intermediate filament	13	13	4.50451e-16	ENSAPLG00000001772, ENSAPLG00000000933, ENSAPLG00000002304, ENSAPLG00000002045, ENSAPLG00000000685, ENSAPLG00000001993, ENSAPLG00000001278, ENSAPLG00000002290, ENSAPLG00000002264, ENSAPLG00000000885, ENSAPLG00000000989, ENSAPLG00000002267, ENSAPLG00000002013	82	40	9145	36.2454	3.19744e-14	3.19744e-14	4.66294e-13
GOTERM_MF	GO:0005200~structural constituent of cytoskeleton	13	13	2.13327e-15	ENSAPLG00000001772, ENSAPLG00000000933, ENSAPLG00000002304, ENSAPLG00000002045, ENSAPLG00000000685, ENSAPLG00000001993, ENSAPLG00000001278, ENSAPLG00000002290, ENSAPLG00000002264, ENSAPLG00000000885, ENSAPLG00000000989, ENSAPLG00000002267, ENSAPLG00000002013	73	42	7470	31.6732	2.10942e-13	2.10942e-13	2.34257e-12
GOTERM_MF	GO:0016887~ATPase activity	4	4	0.0181472	ENSAPLG00000014670, ENSAPLG00000003208, ENSAPLG00000002904, ENSAPLG00000013471	73	58	7470	7.05716	0.839809	0.599762	18.3944
GOTERM_MF	GO:0046872~metal ion binding	10	10	0.0224998	ENSAPLG00000002018, ENSAPLG00000007602, ENSAPLG00000015224, ENSAPLG00000014670, ENSAPLG00000016232, ENSAPLG00000015091, ENSAPLG00000003946, ENSAPLG00000013073, ENSAPLG00000012976, ENSAPLG00000013737	73	433	7470	2.36325	0.897273	0.53166	22.321
GOTERM_MF	GO:0005506~iron ion binding	4	4	0.0330385	ENSAPLG00000008708, ENSAPLG00000004061, ENSAPLG00000004461, ENSAPLG00000015676	73	73	7470	5.60706	0.965253	0.568253	31.1266
GOTERM_MF	GO:0005524~ATP binding	15	15	0.049911	ENSAPLG00000012198, ENSAPLG00000013801, ENSAPLG00000013073, ENSAPLG00000002687, ENSAPLG00000015224, ENSAPLG00000014670, ENSAPLG00000003208, ENSAPLG00000002904, ENSAPLG00000016126, ENSAPLG00000013471, ENSAPLG00000015091, ENSAPLG00000010974, ENSAPLG00000008176, ENSAPLG00000010781, ENSAPLG00000001031	73	910	7470	1.68674	0.994024	0.640842	43.3503
