# Supplementary material for: Transcriptional Insights into Key Genes and Pathways Underlying Muscovy Duck Subcutaneous Fat Deposition at Different Developmental Stages
Source: Animals (Basel). 2021 Jul 15;11(7):2099. doi: 10.3390/ani11072099 (PMC8300375; doi:10.3390/ani11072099)
Supplement: Supplementary file 1 [file animals-11-02099-s001.zip › animals-1293150-supplementary/additiional file/Tablel S4 GO2.xlsx]

## Sheet: Sheet1
Category	Term	Count	%	PValue	Genes	List Total	Pop Hits	Pop Total	Fold Enrichment	Bonferroni	Benjamini	FDR
GOTERM_BP	fibrinolysis	5	5.10204	1.79823e-07	ENSAPLG00000004564, ENSAPLG00000004506, ENSAPLG00000004339, ENSAPLG00000013716, ENSAPLG00000010099	58	8	7753	83.5453	5.17876e-05	5.17876e-05	0.000238801
GOTERM_BP	protein polymerization	4	4.08163	1.49958e-06	ENSAPLG00000004564, ENSAPLG00000004506, ENSAPLG00000011267, ENSAPLG00000004339	58	4	7753	133.672	0.000431785	0.000215916	0.00199139
GOTERM_BP	plasminogen activation	4	4.08163	7.41975e-06	ENSAPLG00000004564, ENSAPLG00000004506, ENSAPLG00000004339, ENSAPLG00000010266	58	6	7753	89.1149	0.00213462	0.000712045	0.00985284
GOTERM_BP	muscle contraction	4	4.08163	0.000197167	ENSAPLG00000008618, ENSAPLG00000002552, ENSAPLG00000013857, ENSAPLG00000004615	58	16	7753	33.4181	0.0552074	0.0140972	0.261518
GOTERM_BP	positive regulation of heterotypic cell-cell adhesion	3	3.06122	0.000523606	ENSAPLG00000004564, ENSAPLG00000004506, ENSAPLG00000004339	58	5	7753	80.2034	0.140013	0.0297171	0.693107
GOTERM_BP	positive regulation of peptide hormone secretion	3	3.06122	0.000523606	ENSAPLG00000004564, ENSAPLG00000004506, ENSAPLG00000004339	58	5	7753	80.2034	0.140013	0.0297171	0.693107
GOTERM_BP	positive regulation of vasoconstriction	3	3.06122	0.00108921	ENSAPLG00000004564, ENSAPLG00000004506, ENSAPLG00000004339	58	7	7753	57.2882	0.269382	0.050966	1.43682
GOTERM_BP	positive regulation of exocytosis	3	3.06122	0.00334331	ENSAPLG00000004564, ENSAPLG00000004506, ENSAPLG00000004339	58	12	7753	33.4181	0.618821	0.128713	4.34985
GOTERM_BP	cell-matrix adhesion	4	4.08163	0.0035303	ENSAPLG00000004564, ENSAPLG00000004506, ENSAPLG00000001634, ENSAPLG00000004339	58	42	7753	12.7307	0.638873	0.119544	4.58789
GOTERM_BP	negative regulation of extrinsic apoptotic signaling pathway via death domain receptors	3	3.06122	0.00393258	ENSAPLG00000004564, ENSAPLG00000004506, ENSAPLG00000004339	58	13	7753	30.8475	0.678519	0.118465	5.09814
GOTERM_BP	sarcomere organization	3	3.06122	0.00596519	ENSAPLG00000011267, ENSAPLG00000008618, ENSAPLG00000006927	58	16	7753	25.0636	0.821491	0.158283	7.63793
GOTERM_BP	negative regulation of endothelial cell apoptotic process	3	3.06122	0.00596519	ENSAPLG00000004564, ENSAPLG00000004506, ENSAPLG00000004339	58	16	7753	25.0636	0.821491	0.158283	7.63793
GOTERM_BP	platelet aggregation	3	3.06122	0.00753435	ENSAPLG00000004564, ENSAPLG00000004506, ENSAPLG00000004339	58	18	7753	22.2787	0.886744	0.179638	9.55548
GOTERM_BP	positive regulation of protein secretion	3	3.06122	0.00753435	ENSAPLG00000004564, ENSAPLG00000004506, ENSAPLG00000004339	58	18	7753	22.2787	0.886744	0.179638	9.55548
GOTERM_BP	response to calcium ion	3	3.06122	0.0132137	ENSAPLG00000004564, ENSAPLG00000004506, ENSAPLG00000004339	58	24	7753	16.7091	0.97831	0.2733	16.1922
GOTERM_BP	blood coagulation	3	3.06122	0.017761	ENSAPLG00000004506, ENSAPLG00000004339, ENSAPLG00000010099	58	28	7753	14.322	0.994265	0.327673	21.1783
GOTERM_BP	negative regulation of inclusion body assembly	2	2.04082	0.021897	ENSAPLG00000001031, ENSAPLG00000001467	58	3	7753	89.1149	0.998299	0.365843	25.4738
GOTERM_BP	induction of bacterial agglutination	2	2.04082	0.021897	ENSAPLG00000004506, ENSAPLG00000004339	58	3	7753	89.1149	0.998299	0.365843	25.4738
GOTERM_BP	blood coagulation, fibrin clot formation	2	2.04082	0.021897	ENSAPLG00000004564, ENSAPLG00000004339	58	3	7753	89.1149	0.998299	0.365843	25.4738
GOTERM_BP	protein import into mitochondrial outer membrane	2	2.04082	0.021897	ENSAPLG00000002687, ENSAPLG00000013471	58	3	7753	89.1149	0.998299	0.365843	25.4738
GOTERM_BP	cholesterol homeostasis	3	3.06122	0.0228736	ENSAPLG00000008062, ENSAPLG00000001634, ENSAPLG00000011670	58	32	7753	12.5318	0.998724	0.35871	26.4559
GOTERM_BP	negative regulation of potassium ion transmembrane transporter activity	2	2.04082	0.0362326	ENSAPLG00000011267, ENSAPLG00000008618	58	5	7753	53.469	0.999976	0.485364	38.7432
GOTERM_BP	acute-phase response	2	2.04082	0.0433228	ENSAPLG00000006249, ENSAPLG00000013716	58	6	7753	44.5575	0.999997	0.527781	44.4648
GOTERM_BP	skeletal muscle contraction	2	2.04082	0.0433228	ENSAPLG00000011264, ENSAPLG00000010578	58	6	7753	44.5575	0.999997	0.527781	44.4648
GOTERM_BP	chaperone-mediated protein complex assembly	2	2.04082	0.0433228	ENSAPLG00000002687, ENSAPLG00000013471	58	6	7753	44.5575	0.999997	0.527781	44.4648
GOTERM_BP	protein refolding	2	2.04082	0.0433228	ENSAPLG00000001031, ENSAPLG00000001467	58	6	7753	44.5575	0.999997	0.527781	44.4648
GOTERM_CC	blood microparticle	9	9.18367	2.11618e-09	ENSAPLG00000006249, ENSAPLG00000004564, ENSAPLG00000004506, ENSAPLG00000004339, ENSAPLG00000015516, ENSAPLG00000013716, ENSAPLG00000010999, ENSAPLG00000011070, ENSAPLG00000001031	75	45	9145	24.3867	1.6083e-07	1.6083e-07	2.22686e-06
GOTERM_CC	extracellular exosome	28	28.5714	1.30569e-05	ENSAPLG00000012198, ENSAPLG00000002595, ENSAPLG00000001849, ENSAPLG00000011670, ENSAPLG00000006249, ENSAPLG00000002687, ENSAPLG00000004506, ENSAPLG00000004339, ENSAPLG00000014858, ENSAPLG00000006369, ENSAPLG00000011886, ENSAPLG00000009083, ENSAPLG00000007514, ENSAPLG00000004564, ENSAPLG00000015498, ENSAPLG00000013716, ENSAPLG00000011070, ENSAPLG00000014348, ENSAPLG00000014678, ENSAPLG00000008618,…	75	1458	9145	2.34166	0.000991836	0.000496041	0.0137389
GOTERM_CC	extracellular space	12	12.2449	0.000223336	ENSAPLG00000014443, ENSAPLG00000001634, ENSAPLG00000002389, ENSAPLG00000015498, ENSAPLG00000011931, ENSAPLG00000010999, ENSAPLG00000011886, ENSAPLG00000004070, ENSAPLG00000014348, ENSAPLG00000007514, ENSAPLG00000012139, ENSAPLG00000012397	75	381	9145	3.84042	0.0168322	0.0056425	0.234767
GOTERM_CC	troponin complex	3	3.06122	0.000948833	ENSAPLG00000011264, ENSAPLG00000008432, ENSAPLG00000010578	75	6	9145	60.9667	0.0696045	0.0178747	0.993959
GOTERM_CC	fibrinogen complex	3	3.06122	0.00132141	ENSAPLG00000004564, ENSAPLG00000004506, ENSAPLG00000004339	75	7	9145	52.2571	0.095609	0.0198981	1.3818
GOTERM_CC	myofibril	3	3.06122	0.00132141	ENSAPLG00000005673, ENSAPLG00000013492, ENSAPLG00000004615	75	7	9145	52.2571	0.095609	0.0198981	1.3818
GOTERM_CC	platelet alpha granule	3	3.06122	0.00175266	ENSAPLG00000004564, ENSAPLG00000004506, ENSAPLG00000004339	75	8	9145	45.725	0.124814	0.0219747	1.82901
GOTERM_CC	external side of plasma membrane	4	4.08163	0.0285628	ENSAPLG00000015372, ENSAPLG00000004564, ENSAPLG00000004506, ENSAPLG00000004339	75	82	9145	5.94797	0.88946	0.269938	26.2834
GOTERM_CC	cell cortex	3	3.06122	0.0358509	ENSAPLG00000004564, ENSAPLG00000004506, ENSAPLG00000004339	75	37	9145	9.88649	0.937632	0.293081	31.8997
GOTERM_CC	Z disc	3	3.06122	0.0376481	ENSAPLG00000011267, ENSAPLG00000008618, ENSAPLG00000009681	75	38	9145	9.62632	0.945878	0.27679	33.2237
GOTERM_CC	very-low-density lipoprotein particle	2	2.04082	0.0398183	ENSAPLG00000010266, ENSAPLG00000011670	75	5	9145	48.7733	0.954411	0.265679	34.7914
GOTERM_MF	endopeptidase inhibitor activity	4	4.08163	0.000213773	ENSAPLG00000014443, ENSAPLG00000002389, ENSAPLG00000004070, ENSAPLG00000007514	66	14	7470	32.3377	0.0159068	0.0159068	0.224128
GOTERM_MF	heme binding	5	5.10204	0.00127671	ENSAPLG00000008062, ENSAPLG00000015516, ENSAPLG00000007648, ENSAPLG00000003077, ENSAPLG00000015676	66	55	7470	10.2893	0.0913675	0.0467778	1.33182
GOTERM_MF	structural molecule activity	4	4.08163	0.0210927	ENSAPLG00000004564, ENSAPLG00000004506, ENSAPLG00000004339, ENSAPLG00000001849	66	68	7470	6.65775	0.797876	0.413134	20.0475
GOTERM_MF	iron ion binding	4	4.08163	0.0253899	ENSAPLG00000008062, ENSAPLG00000003077, ENSAPLG00000004461, ENSAPLG00000015676	66	73	7470	6.20174	0.854682	0.382582	23.6551
